# Supplementary material for: Development of New Azomethine Metal Chelates Derived from Isatin: DFT and Pharmaceutical Studies
Source: Materials (Basel). 2022 Dec 22;16(1):83. doi: 10.3390/ma16010083 (PMC9821024; doi:10.3390/ma16010083)
Supplement: Supplementary file 1 [file materials-16-00083-s001.zip]

Archive with 1 entries (1 files):
- materials-2046251-supplementary.pdf
